# Supplementary material for: MTH1 and OGG1 maintain a low level of 8-oxoguanine in Alzheimer's brain, and prevent the progression of Alzheimer's pathogenesis
Source: Sci Rep. 2021 Mar 23;11:5819. doi: 10.1038/s41598-021-84640-9 (PMC7988129; doi:10.1038/s41598-021-84640-9)
Supplement: Supplementary file 2 — Supplementary Information 2. [file 41598_2021_84640_MOESM2_ESM.xlsx]

## Sheet: Table S1
Supplementary Table S1. List of genes showing significantly different expression between ADH/WT and ADH/TO-DKH hippocampi.
Transcription Cluster ID	Gene Symbol	Expression level (raw intensity)			Expression level (SD)			ADH/TO-DKH vs ADH/WT		ADH/WT vs NT		ADH/TO-DKH vs NT		Overall
		Control	ADH/ WT	ADH/ TO-DKH	Control	ADH/ WT	ADH/ TO-DKH	Fold Change	P-val	Fold Change	P-val	Fold Change	P-val	F-Test	FDR F-Test	Description
10356403	Kcnj13	146.36	2745.91	76.5345	1.50861	1.23821	1.39512	-35.88	9.66e-08	18.7614	4.83278e-07	-1.91234	0.023975	2.06716e-07	0.0007479	potassium inwardly-rectifying channel, subfamily J, member 13
10454192	Ttr	984.406	14235.2	806.341	1.2339	1.02336	1.74361	-17.65	8.39e-07	14.4608	1.46987e-06	-1.22083	0.448398	1.22577e-06	0.00177394	transthyretin
10423049	Prlr	31.2034	301.867	19.2465	1.24146	1.16574	1.45729	-15.68	3.2e-07	9.67417	9.55339e-07	-1.62125	0.130107	5.76273e-07	0.00111702	prolactin receptor
10436958	Clic6	34.8766	360.081	29.328	1.24069	1.2695	1.06329	-12.28	4.89e-08	10.3244	8.23854e-08	-1.18919	0.340964	6.8923e-08	0.000498726	chloride intracellular channel 6
10419356	Otx2	49.466	341.262	36.3061	1.0938	1.22702	1.23048	-9.4	1.07e-07	6.89893	2.55437e-07	-1.36247	0.164014	1.75133e-07	0.0007479	orthodenticle homolog 2
10566034	Folr1	93.3778	541.202	73.0736	1.06495	1.2113	1.03013	-7.41	4.84e-09	5.79583	1.3015e-08	-1.27786	0.0398183	8.20641e-09	0.000118763	folate receptor 1 (adult)
10539393	Slc4a5	49.7176	327.834	47.2405	1.37076	1.27779	1.02352	-6.94	6.05e-07	6.59392	1.60422e-06	-1.05244	0.19663	1.04701e-06	0.00160579	solute carrier family 4, sodium bicarbonate cotransporter, member 5
10402195	Tc2n	21.0898	141.21	20.5469	1.25766	1.53664	1.14002	-6.87	1.9e-05	6.69565	2.07531e-05	-1.02642	0.928242	2.31646e-05	0.0139106	tandem C2 domains, nuclear
10351224	F5	32.2594	203.259	32.9127	1.25372	1.24605	1.05952	-6.18	5.44e-07	6.30077	5.83895e-07	1.02025	0.915846	6.29638e-07	0.00113901	coagulation factor V
10547191	Tmem72	60.4809	278.73	46.7922	1.20815	1.42359	1.09877	-5.96	1.42e-06	4.60857	4.80342e-06	-1.29254	0.150478	2.71413e-06	0.00302145	transmembrane protein 72
10423030	Prlr	41.6132	205.435	35.7019	1.01663	1.12984	1.10302	-5.75	4.27e-09	4.93678	8.98965e-09	-1.16558	0.095874	6.55865e-09	0.000118763	prolactin receptor
10345921	1500015O10Rik	78.4417	387.904	68.2093	1.27858	1.23173	1.03867	-5.69	3.3e-07	4.94512	7.54829e-07	-1.15002	0.235186	5.35979e-07	0.00111702	RIKEN cDNA 1500015O10 gene, Esophageal cancer related gene 4 (ECRG4)
10602033	Cldn2	22.7691	119.518	21.2162	1.24367	1.14182	1.19252	-5.63	3.89e-07	5.24914	7.20421e-07	-1.07319	0.371015	5.78884e-07	0.00111702	claudin 2
10569008	Cox8b	55.8541	398.797	71.0322	1.38862	2.1888	1.0509	-5.61	0.0038	7.13997	0.00177106	1.27175	0.613678	0.00336411	0.119473	cytochrome c oxidase subunit VIIIb
10395389	Sostdc1	105.148	607.698	116.593	1.19057	1.21029	1.08381	-5.21	2.74e-07	5.77947	2.4236e-07	1.10885	0.841445	2.86411e-07	0.000753626	sclerostin domain containing 1
10381962	Ace	93.6229	630.452	125.418	1.39098	1.53098	1.07299	-5.03	6.74e-05	6.73395	1.78146e-05	1.33961	0.220201	3.66767e-05	0.0192707	angiotensin I converting enzyme (peptidyl-dipeptidase A) 3; angiotensin I converting enzyme (peptidyl-dipeptidase A) 1
10527870	Kl	201.889	1086.5	230.896	1.05327	1.23488	1.02109	-4.71	8.52e-08	5.38168	3.59285e-08	1.14368	0.125222	5.83894e-08	0.000498726	klotho
10543921	Slc13a4	94.6998	455.188	101.776	1.47157	1.38104	1.19204	-4.47	0.0003	4.80664	0.00032808	1.07472	0.998306	0.000410062	0.0646412	solute carrier family 13 (sodium/sulfate symporters), member 4
10428619	Enpp2	1616	7703.99	1786.64	1.11644	1.18617	1.16747	-4.31	3.1e-07	4.76733	2.05689e-07	1.10559	0.513239	2.77889e-07	0.000753626	ectonucleotide pyrophosphatase/phosphodiesterase 2
10586118	Calml4	60.8044	236.41	56.1873	1.4743	1.07783	1.13424	-4.21	2.28e-05	3.88803	2.42434e-05	-1.08217	0.952536	2.75462e-05	0.0153327	calmodulin-like 4
10478048	Lbp	120.685	432.239	105.192	1.24722	1.2264	1.15925	-4.11	3.22e-06	3.58156	4.15862e-06	-1.14728	0.757992	4.15256e-06	0.00403994	lipopolysaccharide binding protein
10412207	Gpx8	132.448	634.368	158.966	1.14714	1.19502	1.04219	-3.99	7.69e-07	4.78955	2.11961e-07	1.20021	0.0730746	4.08765e-07	0.000985941	glutathione peroxidase 8 (putative)
10440091	Col8a1	93.3969	236.338	60.4266	1.23413	1.15002	1.17934	-3.91	2.56e-06	2.53047	1.77348e-05	-1.54562	0.0500218	6.19527e-06	0.005274	collagen, type VIII, alpha 1
10577444	Defb11	26.3454	83.6997	21.5028	1.02644	1.2434	1.35908	-3.89	2.65e-06	3.17701	2.17699e-05	-1.22521	0.0379697	6.72215e-06	0.00555902	defensin beta 11
10599422	Prr32	24.2798	91.9157	23.7772	1.5938	1.21889	1.24536	-3.87	0.0005	3.78569	0.00129914	-1.02114	0.485667	0.000961591	0.0820236	proline rich 32
10495712	Abca4	50.4191	176.064	45.8828	1.24607	1.22227	1.07866	-3.84	2.48e-06	3.49201	5.78579e-06	-1.09887	0.319663	4.1307e-06	0.00403994	ATP-binding cassette, sub-family A (ABC1), member 4
10438769	Cldn1	80.2975	315.739	87.7081	1.16753	1.21852	1.19599	-3.6	5.54e-06	3.93211	2.60754e-06	1.09229	0.373888	4.18734e-06	0.00403994	claudin 1
10528015	Steap1	24.0823	81.1495	23.0756	1.06615	1.25247	1.12927	-3.52	1.12e-06	3.36967	2.94338e-06	-1.04363	0.228486	1.94438e-06	0.00244688	six transmembrane epithelial antigen of the prostate 1
10344897	Sulf1	79.7932	268.778	76.9203	1.11582	1.20763	1.13967	-3.49	8.28e-07	3.36844	1.07294e-06	-1.03735	0.717925	1.05411e-06	0.00160579	sulfatase 1
10542993	Pon3	64.517	224.375	67.5437	1.1177	1.19068	1.12108	-3.32	3.19e-06	3.47776	1.41596e-06	1.04691	0.311912	2.31335e-06	0.00267831	paraoxonase 3
10373588	Rdh5; Bloc1s1	94.9676	350.278	109.86	1.08138	1.16428	1.00842	-3.19	2.95e-07	3.68839	1.13438e-07	1.15681	0.135292	1.92389e-07	0.0007479	retinol dehydrogenase 5; biogenesis of lysosomal organelles complex-1, subunit 1
10362104	Slc2a12	116.724	488.63	153.904	1.0494	1.18554	1.10735	-3.17	5.05e-07	4.1862	1.17736e-07	1.31853	0.0386227	2.39675e-07	0.000753626	solute carrier family 2 (facilitated glucose transporter), member 12
10517655	Pla2g5	68.848	208.075	66.8362	1.1386	1.30314	1.03648	-3.11	7.72e-06	3.02223	1.38571e-05	-1.0301	0.529402	1.17003e-05	0.0084163	phospholipase A2, group V
10574288	Drc7	60.1449	191.554	63.9459	1.12412	1.19048	1.06528	-3	8.94e-07	3.18487	7.68511e-07	1.0632	0.830049	9.28424e-07	0.00158072	dynein regulatory complex subunit 7
10584653	C1qtnf5; Mfrp	102.349	260.418	87.7671	1.04961	1.10968	1.02433	-2.97	9.3e-08	2.54441	3.1939e-07	-1.16614	0.0618334	1.74957e-07	0.0007479	C1q and tumor necrosis factor related protein 5; membrane-type frizzled-related protein
10538459	Aqp1	77.6978	176.481	61.0894	1.1715	1.13838	1.10687	-2.89	2.34e-06	2.27138	1.29201e-05	-1.27187	0.0721802	5.30112e-06	0.00479486	aquaporin 1
10436947	Kcne2	44.5905	102.297	35.5106	1.04631	1.11301	1.12693	-2.88	1.08e-06	2.29414	4.70319e-06	-1.2557	0.0860169	2.24717e-06	0.00267831	potassium voltage-gated channel, Isk-related subfamily, gene 2
10530269	Rbm47	48.8457	143.209	51.1968	1.16098	1.22101	1.1441	-2.8	4.89e-06	2.93187	3.36025e-06	1.04813	0.654714	4.58337e-06	0.00427939	RNA binding motif protein 47
10530974	Tmprss11a	17.169	37.5332	13.5446	1.06631	1.49452	1.04169	-2.77	0.0002	2.1861	0.00106333	-1.26759	0.262329	0.000531466	0.0696052	transmembrane protease, serine 11a
10602261	Htr2c	213.189	876.856	326.157	1.36924	1.29825	1.22648	-2.69	0.0025	4.11305	9.65919e-05	1.5299	0.0321536	0.000319958	0.0597475	5-hydroxytryptamine (serotonin) receptor 2C
10451818	Sult1c2	32.2354	64.7084	24.2433	1.22863	1.21391	1.2659	-2.67	0.0001	2.00737	0.000503601	-1.32966	0.31746	0.000293294	0.0577489	sulfotransferase family, cytosolic, 1C, member 2
10528008	Steap2	128.267	428.44	162.311	1.17823	1.27995	1.0563	-2.64	3.81e-05	3.34022	7.02149e-06	1.26541	0.104912	1.60207e-05	0.0107838	six transmembrane epithelial antigen of prostate 2
10604076	Snora69	90.7748	228.393	88.513	1.52556	1.77952	1.22066	-2.58	0.0254	2.51604	0.0599971	-1.02555	0.609932	0.0566311	0.30927	small nucleolar RNA, H/ACA box 69
10575693	Vat1l	236.28	568.605	222.924	1.73156	1.26984	1.12503	-2.55	0.0053	2.40649	0.00470824	-1.05991	0.937224	0.00697894	0.150262	vesicle amine transport protein 1 homolog-like (T. californica)
10461642	Gm25443	672.255	2363.3	931.609	1.11388	1.77998	1.15686	-2.54	0.0306	3.51548	0.00365103	1.3858	0.210382	0.0106859	0.172246	predicted gene, 25443 [Source:MGI Symbol;Acc:MGI:5455220]
10569344	Igf2	503.508	893.59	351.544	1.4151	1.03632	1.14946	-2.54	0.0002	1.77473	0.000808173	-1.43228	0.315518	0.000458638	0.0673624	insulin-like growth factor 2
10459766	Scarna17	672.255	2363.3	931.609	1.11388	1.77998	1.15686	-2.54	0.0306	3.51548	0.00365103	1.3858	0.210382	0.0106859	0.172246	small Cajal body-specific RNA 17
10347277	Igfbp2	122.209	341.363	137.641	1.28139	1.08794	1.08398	-2.48	3.39e-05	2.79328	1.04433e-05	1.12628	0.247085	2.0167e-05	0.0125948	insulin-like growth factor binding protein 2
10399540	Pqlc3	60.5513	132.818	53.5667	1.07152	1.09266	1.15772	-2.48	1.21e-05	2.19348	2.77836e-05	-1.13039	0.401621	2.04517e-05	0.0125948	PQ loop repeat containing
10476795	Cfap61	55.0438	92.8971	37.9119	1.20593	1.13256	1.25014	-2.45	0.0004	1.68769	0.00172276	-1.45189	0.32972	0.000972214	0.0820236	cilia and flagella associated protein 61
10361887	Perp	48.5757	91.3234	37.4143	1.11877	1.0373	1.05724	-2.44	1.05e-06	1.88002	3.23166e-05	-1.29832	0.00283742	3.44417e-06	0.00369215	PERP, TP53 apoptosis effector
10405063	Ogn	118.734	209.505	87.6235	1.15242	1.74582	1.30832	-2.39	0.0082	1.76449	0.0328354	-1.35504	0.410357	0.0207273	0.217288	osteoglycin
10422728	Dab2	240.88	318.361	136.09	1.22398	1.12446	1.03238	-2.34	4.24e-05	1.32166	0.0134372	-1.77	0.00180844	0.000146995	0.0434146	disabled 2, mitogen-responsive phosphoprotein
10534862	Pcolce	126.922	295.882	127.505	1.25554	1.40978	1.08946	-2.32	0.0038	2.33122	0.00333462	1.0046	0.938395	0.00484787	0.133762	procollagen C-endopeptidase enhancer protein
10506301	Lepr	29.7683	55.9935	24.198	1.12795	1.25999	1.05894	-2.31	6.14e-05	1.88098	0.000229444	-1.2302	0.276233	0.00012898	0.0405784	leptin receptor
10462086		19.2478	33.7659	14.6295	1.20435	1.47463	1.10232	-2.31	0.0007	1.75428	0.0285561	-1.31568	0.0382616	0.00251279	0.106486
10500283	Car14	114.178	219.863	96.0441	1.02718	1.11451	1.19014	-2.29	7.09e-05	1.92561	0.000167465	-1.18881	0.465543	0.000125793	0.0404552	carbonic anhydrase 14
10514088	Frem1	46.5582	103.587	45.1972	1.06404	1.19754	1.1646	-2.29	3.34e-05	2.22489	6.59515e-05	-1.03011	0.529668	5.41167e-05	0.0248788	Fras1 related extracellular matrix protein 1
10553743	Oca2	43.937	80.3626	35.3765	1.11813	1.09873	1.12476	-2.27	9.76e-06	1.82904	0.000329475	-1.24198	0.00888035	3.28136e-05	0.0179199	oculocutaneous albinism II
10462039	Trpm3	303.024	857.317	379.581	1.12297	1.32336	1.0458	-2.26	0.0001	2.8292	1.71101e-05	1.25264	0.0945207	4.25267e-05	0.0212045	transient receptor potential cation channel, subfamily M, member 3
10462084	Mir204	26.6242	56.682	25.2479	1.35285	1.71042	1.10227	-2.25	0.0038	2.12896	0.022798	-1.05451	0.284131	0.0104156	0.171724	microRNA 204
10471555	Angptl2	105.319	187.155	83.5252	1.28497	1.14411	1.07731	-2.24	0.0002	1.77703	0.00701038	-1.26092	0.0276344	0.000651626	0.0762297	angiopoietin-like 2
10474229	Cd59a	160.672	866.813	387.184	1.4705	1.20725	1.1494	-2.24	0.0016	5.39492	3.99366e-06	2.40978	0.000379176	1.45498e-05	0.0100269	CD59a antigen
10520187	Slc4a2	132.235	385.546	175.837	1.23052	1.18311	1.05655	-2.19	0.0001	2.9156	9.32116e-06	1.32973	0.0351441	2.63154e-05	0.0149348	solute carrier family 4 (anion exchanger), member 2
10505276	Slc31a1	240.938	411.737	189.333	1.47002	1.02964	1.0796	-2.17	0.0012	1.70889	0.00138643	-1.27256	0.90244	0.00166043	0.0962161	solute carrier family 31, member 1
10404686	Bmp6	190.879	532.3	246.536	1.40105	1.29882	1.07101	-2.16	0.0061	2.78867	0.000785965	1.29158	0.189774	0.00218673	0.10295	bone morphogenetic protein 6
10511984	Cfap206	56.8425	104.065	48.2871	1.09319	1.16107	1.06729	-2.16	5.04e-05	1.83076	0.000239338	-1.17718	0.201065	0.000114196	0.0398228	cilia and flagella associated protein 206
10535559	Baiap2l1	57.631	119.193	55.6582	1.08195	1.2493	1.18776	-2.14	8.92e-05	2.06821	0.000310284	-1.03544	0.315622	0.000184311	0.0484974	BAI1-associated protein 2-like 1
10490129	Bmp7	214.33	433.186	202.767	1.27761	1.49468	1.08229	-2.14	0.0292	2.02111	0.0112634	-1.05703	0.568834	0.0250352	0.232642	bone morphogenetic protein 7
10522335	Atp10d	107.109	145.733	68.2716	1.1306	1.10606	1.0757	-2.13	3.2e-05	1.3606	0.0187176	-1.56887	0.000921776	0.000106384	0.0384896	ATPase, class V, type 10D
10407072	Elovl7	214.291	510.695	244.5	1.29161	1.07825	1.25941	-2.09	0.0006	2.38318	0.00022361	1.14097	0.454952	0.000429599	0.0660386	ELOVL family member 7, elongation of long chain fatty acids (yeast)
10545502	Dnah6	30.641	74.6858	35.976	1.6874	1.14784	1.15882	-2.08	0.0112	2.43745	0.0230173	1.17411	0.665234	0.022834	0.224171	dynein, axonemal, heavy chain 6
10603059	Tmem27	11.386	20.5574	9.92394	1.55375	1.17477	1.14594	-2.07	0.0045	1.8055	0.109595	-1.14732	0.0768122	0.0142387	0.191687	transmembrane protein 27
10577441	Defb9	9.0025	17.9858	8.78069	1.81739	1.32286	1.14671	-2.05	0.0269	1.99787	0.188734	-1.02526	0.251967	0.0753211	0.339631	defensin beta 9
10597960	Slc6a20a	357.827	733.575	360.205	1.66891	1.19338	1.03339	-2.04	0.011	2.05008	0.0175528	1.00665	0.7753	0.0200592	0.214689	solute carrier family 6 (neurotransmitter transporter), member 20A
10523359	Cxcl13	42.698	68.6641	34.5991	1.00984	1.54383	1.03287	-1.98	0.0048	1.60813	0.0310171	-1.23408	0.271992	0.0135235	0.187505	chemokine (C-X-C motif) ligand 13
10419723	Olfr1507	20.1136	31.8612	16.1062	1.07465	1.20427	1.09739	-1.98	9.28e-05	1.58406	0.00130619	-1.24882	0.0637703	0.000279794	0.0577489	olfactory receptor 1507
10555749	Olfr570	19.2565	28.3264	14.2814	1.13548	1.03129	1.19847	-1.98	0.0003	1.47101	0.00315172	-1.34836	0.118135	0.000871271	0.0798978	olfactory receptor 570
10481272	1700007K13Rik	160.57	262.397	133.629	1.21895	1.06671	1.04693	-1.96	3.82e-05	1.63415	0.00029805	-1.20161	0.10132	9.9355e-05	0.0377395	RIKEN cDNA 1700007K13 gene
10536472	Mdfic	138.631	290.47	148.076	1.07161	1.22151	1.03416	-1.96	0.0004	2.09528	0.000223375	1.06814	0.679271	0.000354997	0.059891	MyoD family inhibitor domain containing
10555753	Olfr574	26.2109	43.7331	22.3344	1.08355	1.32106	1.23662	-1.96	0.0035	1.66851	0.0279579	-1.17356	0.218461	0.0101265	0.170111	olfactory receptor 574
10431612	Rabl2	349.427	295.366	150.752	1.16424	1.29558	1.05965	-1.96	0.0004	-1.18303	0.316025	-2.31789	0.000100856	0.000210089	0.0502546	RAB, member RAS oncogene family-like 2
10502661	Wdr63	40.5186	79.9344	41.0701	1.19436	1.04197	1.16332	-1.95	0.0001	1.97278	0.00014594	1.01361	0.996799	0.000178358	0.0473613	WD repeat domain 63
10427683	Spef2	27.2812	77.3755	39.8872	1.391	1.22515	1.1165	-1.94	0.0171	2.83622	0.00164406	1.46208	0.159201	0.00493292	0.134327	sperm flagellar 2
10530406	Gabra2	1753.05	1763.81	914.757	1.15701	1.26429	1.11204	-1.93	0.001	1.00615	0.887918	-1.9164	0.00120122	0.0014118	0.0898092	gamma-aminobutyric acid (GABA) A receptor, subunit alpha 2
10479975		272.114	118.513	61.3108	1.25856	1.83286	1.0125	-1.93	0.0283	-2.29606	0.0103407	-4.43827	0.000260661	0.000897857	0.0806026
10415678	Cab39l	217.133	508.343	264.852	1.08957	1.1415	1.03229	-1.92	2.65e-05	2.34117	3.20605e-06	1.21977	0.0407672	8.16633e-06	0.00622016	calcium binding protein 39-like
10587880	Pcolce2	130.511	317.522	165.022	1.12542	1.21053	1.12253	-1.92	0.0002	2.43291	3.97718e-05	1.26443	0.160774	9.36487e-05	0.0369072	procollagen C-endopeptidase enhancer 2
10434743	Eif4a2	357.6	576.473	302.774	1.01293	1.31772	1.1489	-1.9	0.006	1.61206	0.0348019	-1.18108	0.300206	0.016519	0.200764	eukaryotic translation initiation factor 4A2
10372151	Lrriq1	65.6116	127.912	67.2602	1.09848	1.22442	1.05862	-1.9	0.0003	1.94953	0.000464773	1.02513	0.772966	0.000478657	0.067587	leucine-rich repeats and IQ motif containing 1
10404447	Serpinb1b	19.6013	31.7152	16.7409	1.25039	1.17633	1.12145	-1.89	0.0017	1.61802	0.0547376	-1.17087	0.0534496	0.00564927	0.142309	serine (or cysteine) peptidase inhibitor, clade B, member 1b
10365983	Lum	46.4807	74.0924	39.4969	1.03853	1.37537	1.13411	-1.88	0.011	1.59405	0.102619	-1.17682	0.19925	0.0325782	0.25414	lumican
10427677	Spef2	26.2458	52.066	27.7456	1.23863	1.18594	1.22001	-1.88	0.0012	1.98378	0.000908599	1.05714	0.845966	0.00134785	0.0889206	sperm flagellar 2
10385518	Tgtp1; Gm12185	62.3359	114.868	61.0908	1.06866	1.23595	1.03732	-1.88	0.0007	1.84272	0.00058292	-1.02038	0.867853	0.000830932	0.0796655	T cell specific GTPase 1; predicted gene 12185
10392413	Gm24149	21.4085	29.9385	16.2755	1.14955	1.28258	1.20549	-1.84	0.0165	1.39844	0.449807	-1.31538	0.0593715	0.0412877	0.276805	predicted gene, 24149 [Source:MGI Symbol;Acc:MGI:5453926]
10586591	Car12	296.116	762.358	415.885	1.33238	1.10979	1.21978	-1.83	0.0006	2.57452	0.000104751	1.40446	0.17081	0.000260691	0.0575987	carbonic anyhydrase 12
10459768	Gm23119	358.672	837.87	458.464	1.02734	1.59075	1.25658	-1.83	0.0177	2.33603	0.00403406	1.27823	0.368586	0.0101893	0.170473	predicted gene, 23119 [Source:MGI Symbol;Acc:MGI:5452896]
10532839	Trpv4	67.3568	131.792	72.1736	1.09267	1.32128	1.15522	-1.83	0.0002	1.95663	0.000319479	1.07151	0.650842	0.000291177	0.0577489	transient receptor potential cation channel, subfamily V, member 4
10543428	Iqub	68.2325	129.722	71.1429	1.33768	1.18242	1.19011	-1.82	0.0024	1.90118	0.0007601	1.04265	0.436999	0.00161085	0.0955419	IQ motif and ubiquitin domain containing
10552284	LOC105247253; Gm6851	226.716	271.728	149.585	1.09922	1.11034	1.14812	-1.82	0.0003	1.19854	0.089918	-1.51563	0.00335904	0.000773063	0.0796655	peptidyl-prolyl cis-trans isomerase NIMA-interacting 4; predicted pseudogene 6851 [Source:MGI Symbol;Acc:MGI:3643618]
10604799	Atp11c	161.337	241.574	133.188	1.03213	1.1525	1.04803	-1.81	0.0002	1.49732	0.00273668	-1.21135	0.0636903	0.000522177	0.069448	ATPase, class VI, type 11C
10438784	Gmnc	73.938	163.864	90.4229	1.31065	1.19032	1.13274	-1.81	0.0052	2.21624	0.00137758	1.22296	0.38925	0.00318676	0.11765	geminin coiled-coil domain containing
10565634	Myo7a	101.412	126.061	70.1103	1.18515	1.14065	1.08447	-1.8	0.0006	1.24305	0.337613	-1.44647	0.00239658	0.00135638	0.0889206	myosin VIIA
10393166	St6galnac2	145.475	230.497	127.939	1.15124	1.12966	1.09326	-1.8	9.6e-05	1.58444	0.000330507	-1.13706	0.322414	0.000198041	0.0501427	ST6 (alpha-N-acetyl-neuraminyl-2,3-beta-galactosyl-1,3)-N-acetylgalactosaminide alpha-2,6-sialyltransferase 2
10427689	Spef2	47.3188	86.3928	48.6117	1.38163	1.20094	1.03703	-1.78	0.0114	1.82576	0.0274466	1.02732	0.597085	0.0246416	0.231117	sperm flagellar 2
10407286	BC067074	36.3772	67.3857	38.3636	1.11192	1.10507	1.14198	-1.76	0.0001	1.85242	2.56607e-05	1.05461	0.194374	5.59042e-05	0.0252827	cDNA sequence BC067074
10502224	Sgms2	69.3582	96.7816	55.0817	1.15637	1.05062	1.00665	-1.76	4e-05	1.39539	0.00263645	-1.25919	0.0081323	0.000142497	0.0426084	sphingomyelin synthase 2
10371916	Cfap54	168.669	306.96	175.416	1.33459	1.58145	1.14264	-1.75	0.0184	1.8199	0.046309	1.04	0.582377	0.041292	0.276805	cilia and flagella associated protein 54
10475567	Slc24a5	50.3805	85.6538	49.0565	1.53888	1.20065	1.06007	-1.75	0.0156	1.70014	0.0284654	-1.02699	0.717693	0.0307277	0.250439	solute carrier family 24, member 5
10562211	Fxyd1	495.977	769.913	442.011	1.11254	1.17297	1.0395	-1.74	0.0001	1.55231	0.00110552	-1.12209	0.0918298	0.000298298	0.0579459	FXYD domain-containing ion transport regulator 1
10549041	Slco1a5	22.0323	31.8363	18.2748	1.22132	1.02092	1.11044	-1.74	0.0004	1.44499	0.0045912	-1.20561	0.109956	0.00115856	0.0851098	solute carrier organic anion transporter family, member 1a5
10385583	Ltc4s	70.4209	139.877	80.8681	1.07035	1.06198	1.03357	-1.73	1.41e-05	1.9863	3.63568e-06	1.14835	0.149219	7.38047e-06	0.0059339	leukotriene C4 synthase
10427687	Spef2	29.4761	46.8115	27.0667	1.47622	1.22537	1.01849	-1.73	0.0418	1.58812	0.0937329	-1.08902	0.627903	0.0929397	0.368344	sperm flagellar 2
10541354	A2m	77.3981	244.896	142.93	1.07935	1.3085	1.08525	-1.71	0.0242	3.16411	3.13925e-05	1.84668	0.000726135	0.00010132	0.0377395	alpha-2-macroglobulin
10567564	Cdr2	146.13	284.353	166.26	1.47133	1.10325	1.16868	-1.71	0.01	1.94589	0.00136232	1.13776	0.216009	0.00379187	0.124421	cerebellar degeneration-related 2
10483081	Fap	30.0723	43.0588	25.1652	1.2571	1.11326	1.06081	-1.71	0.0004	1.43184	0.000945295	-1.19499	0.574576	0.000789589	0.0796655	fibroblast activation protein
10565368	Vmn2r75	10.3257	14.8307	8.68579	1.21165	1.31291	1.08895	-1.71	0.0273	1.43629	0.159035	-1.18881	0.298587	0.0751054	0.339553	vomeronasal 2, receptor 75
10435745		183.456	150.939	88.4071	1.37209	1.29966	1.02463	-1.71	0.0135	-1.21544	0.793795	-2.07513	0.00880137	0.0155974	0.19739
10554789	Ctsc	103.137	255.607	150.036	1.16633	1.24533	1.11999	-1.7	0.0171	2.47833	0.000150704	1.45473	0.00819165	0.000528687	0.069556	cathepsin C
10545484	Dnah6	45.7973	86.7973	51.1375	1.24246	1.16677	1.08931	-1.7	0.0004	1.89525	0.000192757	1.11661	0.573027	0.000331362	0.059891	dynein, axonemal, heavy chain 6
10467153	Slc16a12	75.7987	110.638	64.8954	1.6973	1.06557	1.00491	-1.7	0.0349	1.45963	0.03184	-1.16801	0.955683	0.0515351	0.298028	solute carrier family 16 (monocarboxylic acid transporters), member 12
10601360	Atp7a	165.301	270.485	159.613	1.33592	1.11809	1.12412	-1.69	0.0021	1.63632	0.00363973	-1.03564	0.72539	0.00370164	0.123981	ATPase, Cu++ transporting, alpha polypeptide
10502135	Rrh; Lrit3	27.2568	42.8151	25.27	1.08909	1.08183	1.13426	-1.69	0.0002	1.5708	0.000491943	-1.07862	0.459364	0.000357463	0.059891	retinal pigment epithelium derived rhodopsin homolog; leucine-rich repeat, immunoglobulin-like and transmembrane domains 3
10556244	Snora23	558.35	675.963	399.204	1.43581	1.08315	1.12399	-1.69	0.0082	1.21064	0.37327	-1.39866	0.0369553	0.021379	0.219585	small nucleolar RNA, H/ACA box 23
10408928	Hsp25-ps1	236.872	236.075	140.256	1.13688	1.2467	1.24944	-1.68	0.0093	-1.00338	0.678295	-1.68885	0.0184912	0.0185491	0.208494	heat shock protein 25, pseudogene 1 [Source:MGI Symbol;Acc:MGI:96241]
10427693	Spef2	29.682	53.8181	32.0523	1.27719	1.22256	1.04425	-1.68	0.0146	1.81315	0.0123122	1.07986	0.915782	0.0196952	0.213906	sperm flagellar 2
10396606	Syne2	91.5041	118.611	70.809	1.08513	1.25186	1.05872	-1.68	0.0009	1.29624	0.0850865	-1.29227	0.0159231	0.00285587	0.112459	spectrin repeat containing, nuclear envelope 2
10428698	Sntb1	152.74	350.5	210.126	1.18672	1.34957	1.13471	-1.67	0.0459	2.29475	0.00518102	1.37571	0.20467	0.0153661	0.195841	syntrophin, basic 1
10419366	LOC102639645	36.2953	68.3581	41.5057	1.19719	1.21648	1.2252	-1.65	0.0006	1.88339	0.000712798	1.14355	0.930305	0.000857912	0.0798978	uncharacterized LOC102639645
10476545	Sptlc3	24.595	41.2449	24.9483	1.42133	1.08475	1.0753	-1.65	0.0067	1.67696	0.0637698	1.01436	0.195323	0.0201714	0.214884	serine palmitoyltransferase, long chain base subunit 3
10478525	Wfdc2	46.7341	75.1532	45.6453	1.23302	1.28376	1.10058	-1.65	0.0009	1.6081	0.0021536	-1.02385	0.543949	0.00172353	0.0966782	WAP four-disulfide core domain 2
10427075	Krt18	69.6975	114.058	69.6065	1.1248	1.07917	1.04867	-1.64	0.0002	1.63647	0.000106321	-1.00131	0.600053	0.000173147	0.0464034	keratin 18
10573924	Mmp2	136.401	199.742	121.6	1.14546	1.09496	1.09967	-1.64	0.0002	1.46437	0.0003095	-1.12172	0.680616	0.000290559	0.0577489	matrix metallopeptidase 2
10484612	Olfr1079	8.95515	12.4743	7.58451	1.31297	1.23703	1.06428	-1.64	0.0338	1.39298	0.71646	-1.18071	0.0621832	0.0694486	0.332045	olfactory receptor 1079
10606186	Slc16a2	579.294	670.092	408.145	1.14204	1.23929	1.07187	-1.64	0.002	1.15674	0.0715038	-1.41933	0.0477436	0.00642586	0.14668	solute carrier family 16 (monocarboxylic acid transporters), member 2
10359999	Gm23523	6.55364	6.96959	4.28205	1.15173	1.31921	1.20286	-1.63	0.0399	1.06347	0.442994	-1.53049	0.143562	0.101001	0.381192	predicted gene, 23523 [Source:MGI Symbol;Acc:MGI:5453300]
10513061	Ctnnal1	104.722	219.498	135.219	1.21956	1.12762	1.02862	-1.62	0.0034	2.096	0.000494841	1.29122	0.201242	0.00131704	0.0889206	catenin (cadherin associated protein), alpha-like 1
10526410	Hspb1	225.443	208.763	128.821	1.09812	1.24342	1.27289	-1.62	0.0091	-1.0799	0.772266	-1.75005	0.0146321	0.0165262	0.200764	heat shock protein 1
10425161	Lgals1	575.593	877.581	542.557	1.10033	1.15138	1.08368	-1.62	0.0016	1.52466	0.00262263	-1.06089	0.732193	0.00266834	0.109534	lectin, galactose binding, soluble 1
10389214	Ccl9	73.2171	97.8518	60.7409	1.05799	1.15582	1.13856	-1.61	0.002	1.33646	0.00862506	-1.2054	0.353187	0.00484532	0.133762	chemokine (C-C motif) ligand 9
10596680	Sema3b	78.4568	120.765	75.0032	1.06184	1.20618	1.02921	-1.61	0.0006	1.53926	0.00106523	-1.04604	0.654443	0.000978198	0.0820236	sema domain, immunoglobulin domain (Ig), short basic domain, secreted, (semaphorin) 3B
10474700	Thbs1	107.902	147.176	91.6587	1.0522	1.18323	1.08051	-1.61	0.0045	1.36397	0.0250068	-1.17722	0.308343	0.0122322	0.179481	thrombospondin 1
10575034	Cdh3	43.965	63.097	39.4016	1.04602	1.08924	1.06551	-1.6	0.0002	1.43517	0.000443169	-1.11582	0.503405	0.000341636	0.059891	cadherin 3
10394731	Gm22303	66.4593	80.3243	50.2884	1.01986	1.32333	1.18751	-1.6	0.0223	1.20863	0.292152	-1.32156	0.134806	0.0621121	0.320173	predicted gene, 22303 [Source:MGI Symbol;Acc:MGI:5452080]
10409014	Gm24620	899.075	1250.19	783.227	1.28898	1.26951	1.11094	-1.6	0.0239	1.39053	0.117051	-1.14791	0.350023	0.0644456	0.323883	predicted gene, 24620 [Source:MGI Symbol;Acc:MGI:5454397]
10480734	Ptgds	4536.3	5072.43	3168.45	1.31243	1.19968	1.13365	-1.6	0.0131	1.11818	0.112258	-1.43171	0.215651	0.0383862	0.271186	prostaglandin D2 synthase (brain)
10435787	Gm25873	199.281	202.879	127.631	1.41274	1.3163	1.18081	-1.59	0.0152	1.01806	0.668251	-1.56138	0.0310335	0.031283	0.251097	predicted gene, 25873 [Source:MGI Symbol;Acc:MGI:5455650]
10587799	Plscr2	34.2571	63.2154	39.8291	1.26532	1.06777	1.09491	-1.59	0.0018	1.84532	0.00031306	1.16265	0.222448	0.000785822	0.0796655	phospholipid scramblase 2
10347163	Spag16	34.0907	56.8259	35.8	1.09967	1.09136	1.04385	-1.59	0.0002	1.66691	3.42294e-05	1.05014	0.177431	7.78473e-05	0.0331355	sperm associated antigen 16
10526085	Gm23245	2057.19	2420.37	1529.5	1.20409	1.13128	1.04923	-1.58	0.0035	1.17653	0.258855	-1.34501	0.0230172	0.00971003	0.167481	predicted gene, 23245 [Source:MGI Symbol;Acc:MGI:5453022]
10569017	Ifitm3	351.814	365.727	231.029	1.16089	1.27979	1.22328	-1.58	0.0163	1.03955	0.435952	-1.52281	0.0610315	0.0411848	0.276664	interferon induced transmembrane protein 3
10545239	Igkv8-21	23.4211	27.6252	17.5228	1.11078	1.03743	1.13598	-1.58	0.0007	1.1795	0.0262146	-1.33661	0.0358111	0.0022272	0.10295	immunoglobulin kappa variable 8-21
10588037	Rbp1	179.211	342.336	216.269	1.13109	1.19205	1.07152	-1.58	0.0043	1.91024	0.00014645	1.20679	0.0322791	0.000493103	0.0679637	retinol binding protein 1, cellular
10355670	Ccdc108	110.174	172.185	109.932	1.12158	1.20014	1.16683	-1.57	0.0012	1.56285	0.00748614	-1.00219	0.250901	0.00324448	0.118371	coiled-coil domain containing 108
10545515	Dnah6	33.2601	53.3384	34.0543	1.40602	1.35425	1.06099	-1.57	0.0119	1.60368	0.0153834	1.02388	0.874516	0.019761	0.213947	dynein, axonemal, heavy chain 6
10507870	Gm25788	951.375	1314.16	836.452	1.31628	1.27492	1.10144	-1.57	0.0385	1.38132	0.209671	-1.13739	0.309788	0.103496	0.384174	predicted gene, 25788 [Source:MGI Symbol;Acc:MGI:5455565]
10455873	Slc12a2	500.858	886.818	565.868	1.10435	1.01213	1.21193	-1.57	0.0015	1.7706	0.000285922	1.1298	0.239099	0.000698587	0.0779633	solute carrier family 12, member 2
10383799	Tcn2	325.338	689.914	439.717	1.19016	1.20563	1.04028	-1.57	0.0035	2.12061	0.000399306	1.35157	0.149163	0.00112588	0.0844233	transcobalamin 2
10555389	Ucp2	229.865	327.269	208.176	1.08591	1.1579	1.06836	-1.57	0.0003	1.42375	0.00118819	-1.10418	0.331972	0.000684131	0.0776529	uncoupling protein 2 (mitochondrial, proton carrier)
10474169	Gm34569	109.544	63.8075	40.9331	1.19198	1.16046	1.15338	-1.56	0.0133	-1.71679	0.00262929	-2.67618	5.50402e-05	0.000192533	0.0493156	predicted gene, 34569
10544932	Inmt	50.6943	86.1778	55.3129	1.17364	1.10391	1.13648	-1.56	0.0017	1.69995	0.000189072	1.09111	0.126872	0.000525601	0.0694657	indolethylamine N-methyltransferase
10357381	Map3k19	103.455	152.955	97.9155	1.07839	1.21674	1.0305	-1.56	0.0084	1.47847	0.00946847	-1.05658	0.940014	0.0127951	0.182704	mitogen-activated protein kinase kinase kinase 19
10380862	Ppp1r1b	245.929	328.588	211.121	1.11268	1.12214	1.08715	-1.56	0.0014	1.33611	0.00841027	-1.16487	0.256333	0.00368221	0.123928	protein phosphatase 1, regulatory (inhibitor) subunit 1B
10357870	Prelp	331.76	624.736	400.615	1.23126	1.14252	1.19283	-1.56	0.0114	1.8831	0.00458602	1.20755	0.571676	0.00963594	0.166908	proline arginine-rich end leucine-rich repeat
10464754	Rhod	48.9926	71.5173	45.8571	1.0769	1.20962	1.09555	-1.56	0.0014	1.45976	0.00384874	-1.06838	0.517479	0.00295947	0.114173	ras homolog gene family, member D
10427691	Spef2	27.2915	43.2185	27.6347	1.19511	1.08543	1.04646	-1.56	0.0019	1.58359	0.000356482	1.01258	0.250799	0.000872295	0.0798978	sperm flagellar 2
10396608	Syne2	76.7352	89.4225	57.2666	1.01863	1.24122	1.01623	-1.56	0.0025	1.16534	0.259761	-1.33996	0.0160261	0.00687938	0.149365	spectrin repeat containing, nuclear envelope 2
10379489	Tmem98	120.893	205.918	131.764	1.26693	1.04496	1.16837	-1.56	0.0235	1.70331	0.00293906	1.08993	0.215354	0.00849593	0.159266	transmembrane protein 98
10485213	Cd82	625.532	875.741	564.856	1.54114	1.0915	1.15549	-1.55	0.0352	1.39999	0.0106477	-1.10742	0.476442	0.025625	0.234653	CD82 antigen
10487359	Itpripl1	118.903	143.189	92.6417	1.03428	1.05199	1.13801	-1.55	0.0004	1.20426	0.018585	-1.28347	0.0296071	0.00146612	0.0916531	inositol 1,4,5-triphosphate receptor interacting protein-like 1
10412921	Nid2	66.3101	99.4931	64.2309	1.0342	1.17221	1.03991	-1.55	0.0025	1.50042	0.00421133	-1.03237	0.736702	0.00435801	0.130443	nidogen 2
10439710	Phldb2	100.168	143.633	92.5307	1.0408	1.23536	1.03872	-1.55	0.0111	1.43392	0.0413133	-1.08254	0.43747	0.0277671	0.240468	pleckstrin homology-like domain, family B, member 2
10542596	Slco1c1	497.893	712.199	459.066	1.33607	1.09289	1.03227	-1.55	0.0086	1.43043	0.00297343	-1.08458	0.504068	0.00647509	0.146912	solute carrier organic anion transporter family, member 1c1
10559649	Cox6b2	74.6605	112.114	72.9377	1.34726	1.15314	1.06443	-1.54	0.0189	1.50165	0.13917	-1.02362	0.245744	0.0540132	0.304043	cytochrome c oxidase subunit VIb polypeptide 2
10582821	Gm39287	3886.83	5628.91	3657.65	1.1994	1.2531	1.04656	-1.54	0.0278	1.4482	0.0844423	-1.06266	0.509468	0.0672302	0.328323	predicted gene, 39287
10450154	H2-Aa	50.8015	66.441	43.1218	1.36834	1.15651	1.14556	-1.54	0.0241	1.30785	0.163607	-1.17809	0.261868	0.0677396	0.328832	histocompatibility 2, class II antigen A, alpha
10368556	Hey2	91.7267	117.3	76.157	1.15474	1.21657	1.03374	-1.54	0.0033	1.2788	0.166322	-1.20444	0.0352196	0.00997956	0.168992	hairy/enhancer-of-split related with YRPW motif 2
10458386	Ndufa2	388.605	654.083	423.399	1.16473	1.09708	1.04047	-1.54	0.0018	1.68316	0.000354212	1.08953	0.260384	0.000856614	0.0798978	NADH dehydrogenase (ubiquinone) 1 alpha subcomplex, 2
10363860	Slc16a9	100.768	141.49	91.5953	1.01392	1.03129	1.01214	-1.54	2.2e-05	1.40412	0.000133852	-1.10014	0.121058	5.2842e-05	0.0248788	solute carrier family 16 (monocarboxylic acid transporters), member 9
10350471		26.5474	18.8667	12.2116	1.37542	1.18818	1.28747	-1.54	0.0181	-1.4071	0.225539	-2.17394	0.00242812	0.00688956	0.149365
10397975	Ifi27	291.829	515.277	336.368	1.17532	1.1127	1.08416	-1.53	0.0019	1.76568	0.000182644	1.15262	0.108977	0.000522633	0.069448	interferon, alpha-inducible protein 27
10469255	Prkcq	166.541	358.797	234.576	1.33473	1.16181	1.12736	-1.53	0.0137	2.15441	0.000124999	1.40851	0.00789431	0.000441366	0.0660386	protein kinase C, theta
10559333	Shank2	85.4743	145.734	95.1984	1.10793	1.21612	1.03554	-1.53	0.0029	1.70501	0.00048265	1.11377	0.230295	0.00123643	0.087714	SH3/ankyrin domain gene 2
10415723		26.0405	28.7655	18.8174	1.14631	1.16352	1.05205	-1.53	0.009	1.10464	0.313452	-1.38386	0.0502066	0.0246816	0.231288
10484197	Ccdc141	269.797	403.254	266.016	1.02443	1.13616	1.09257	-1.52	0.0005	1.49466	0.000596527	-1.01421	0.894353	0.000691272	0.0778318	coiled-coil domain containing 141
10455954	Gm4951	23.6064	29.8671	19.6258	1.05513	1.3012	1.14375	-1.52	0.03	1.26521	0.0992715	-1.20282	0.477616	0.074441	0.338782	predicted gene 4951
10439660	Gm609	19.1551	23.8576	15.7335	1.11968	1.24875	1.09636	-1.52	0.0058	1.24549	0.0940771	-1.21747	0.116552	0.0181563	0.207467	predicted gene 609
10485131	Gyltl1b	53.034	72.9939	48.1076	1.21547	1.04449	1.11363	-1.52	0.003	1.37636	0.0163493	-1.1024	0.305128	0.00801128	0.15712	glycosyltransferase-like 1B
10529651	Msx1	107.813	145.31	95.797	1.23812	1.11658	1.0082	-1.52	0.0037	1.3478	0.0312306	-1.12543	0.211322	0.0109361	0.174062	msh homeobox 1
10497490	Naaladl2	95.694	126.346	83.3318	1.20601	1.06142	1.01982	-1.52	0.0024	1.32032	0.00595935	-1.14835	0.559935	0.00489522	0.134155	N-acetylated alpha-linked acidic dipeptidase-like 2
10577471	Nek5	44.5726	57.6241	37.9025	1.04782	1.20079	1.13421	-1.52	0.0031	1.29281	0.037185	-1.17598	0.149317	0.00957441	0.166588	NIMA (never in mitosis gene a)-related expressed kinase 5
10527148	Slc29a4; Cenpw	270.109	576.684	379.938	1.22799	1.14645	1.11406	-1.52	0.0036	2.135	0.000468476	1.40661	0.176324	0.00128414	0.0886437	solute carrier family 29 (nucleoside transporters), member 4; centromere protein W
10436945	Slc5a3	331.947	401.283	264.857	1.21088	1.08255	1.18983	-1.52	0.0077	1.20888	0.105559	-1.2533	0.138603	0.0237573	0.227279	solute carrier family 5 (inositol transporters), member 3
10556962	Vwa3a	120.287	167.294	110.026	1.11354	1.23145	1.08178	-1.52	0.0186	1.39079	0.0453812	-1.09327	0.595355	0.0413389	0.276971	von Willebrand factor A domain containing 3A
10468413	Cfap43	89.1157	93.1129	61.6019	1.17332	1.17619	1.01845	-1.51	0.0039	1.04486	0.272113	-1.44664	0.0244451	0.0107389	0.172449	cilia and flagella associated protein 43
10575725	Dynlrb2	53.3689	79.4725	52.6038	1.25253	1.07921	1.07909	-1.51	0.0035	1.48912	0.00452397	-1.01455	0.875215	0.00550187	0.140553	dynein light chain roadblock-type 2
10355534	Tns1	211.033	235.154	155.863	1.09216	1.05739	1.10301	-1.51	0.0012	1.1143	0.357524	-1.35397	0.00479725	0.0027641	0.111226	tensin 1
10545409	Vamp8	108.973	207.808	137.426	1.08504	1.07209	1.13743	-1.51	0.0011	1.90697	3.30765e-05	1.2611	0.0162827	0.000111677	0.0394191	vesicle-associated membrane protein 8
10608711		447.506	1133.26	752.318	1.10548	1.24566	1.19057	-1.51	0.0024	2.53239	3.23929e-05	1.68113	0.00663886	0.000116049	0.0399871
10387155	Cfap52	97.6721	149.087	99.3037	1.13238	1.03195	1.07393	-1.5	0.0011	1.5264	0.000509695	1.01671	0.572502	0.000928693	0.0817024	cilia and flagella associated protein 52
10507872	Gm22154	796.618	1175.14	782.778	1.3337	1.2626	1.06279	-1.5	0.0496	1.47516	0.283984	-1.01768	0.286479	0.130541	0.418551	predicted gene, 22154 [Source:MGI Symbol;Acc:MGI:5451931]
10398354	Gm24564	2541.05	1309.72	872.194	1.48541	1.40776	1.2637	-1.5	0.0465	-1.94016	0.0140238	-2.91341	0.000486066	0.00163598	0.0958056	predicted gene, 24564 [Source:MGI Symbol;Acc:MGI:5454341]
10503359	Rbm12b2	269.535	172.212	114.715	1.03984	1.3168	1.02166	-1.5	0.0058	-1.56513	0.00683321	-2.34961	6.12855e-05	0.00021972	0.0518734	RNA binding motif protein 12 B2
10439500	Upk1b	77.6336	75.2497	50.1628	1.13814	1.184	1.09231	-1.5	0.0031	-1.03168	0.754601	-1.54763	0.00191243	0.00320711	0.1181	uroplakin 1B
10525921	Tmem132b	486.702	574.776	863.021	1.3875	1.13318	1.02769	1.5	0.0233	1.18096	0.104255	1.7732	0.00146652	0.00467008	0.132502	transmembrane protein 132B
10489299	Gm5270	34.6359	25.6888	38.8554	1.39457	1.32702	1.08591	1.51	0.0428	-1.34829	0.0320452	1.12182	0.862874	0.0571032	0.310404	predicted gene 5270 [Source:MGI Symbol;Acc:MGI:3647658]
10382321	Kcnj2	62.1888	56.04	85.3288	1.3346	1.11063	1.40296	1.52	0.0357	-1.10972	0.730143	1.37209	0.0200276	0.0395895	0.273414	potassium inwardly-rectifying channel, subfamily J, member 2
10407370	4833420G17Rik	269.859	168.3	257.501	1.2282	1.10486	1.12023	1.53	0.0059	-1.60344	0.0135839	-1.04799	0.604733	0.0121056	0.17886	RIKEN cDNA 4833420G17 gene
10531197	Adamts3	128.502	180.352	275.481	1.01547	1.33077	1.02728	1.53	0.0043	1.40349	0.0419826	2.14379	0.000175124	0.000578172	0.0718224	a disintegrin-like and metallopeptidase (reprolysin type) with thrombospondin type 1 motif, 3
10399591	3110053B16Rik	75.5421	54.1013	83.5599	1.18332	1.05427	1.18651	1.54	0.0033	-1.39631	0.0114697	1.10614	0.435399	0.00762556	0.154346	RIKEN cDNA 3110053B16 gene
10349340	C1ql2	374.225	450.057	695.077	1.07089	1.11135	1.19985	1.54	0.0021	1.20264	0.104663	1.85738	0.000197601	0.00057284	0.0714702	complement component 1, q subcomponent-like 2
10458033	Stard4	107.502	110.55	170.058	1.33034	1.09255	1.02825	1.54	0.0158	1.02835	0.37761	1.5819	0.00373202	0.0093039	0.164264	StAR-related lipid transfer (START) domain containing 4
10543253	Wnt2	74.1102	80.4584	124.222	1.04977	1.03898	1.26859	1.54	0.0176	1.08566	0.581652	1.67618	0.00709518	0.0151769	0.194544	wingless-type MMTV integration site family, member 2
10394843		326.319	202.639	316.217	1.05718	1.15608	1.05796	1.56	0.0008	-1.61035	0.000468184	-1.03195	0.71503	0.00075104	0.0796655
10357660	Mfsd4	586.929	506.821	801.635	1.23993	1.20482	1.0781	1.58	0.0357	-1.15806	0.751292	1.36581	0.0606437	0.0711071	0.334861	major facilitator superfamily domain containing 4
10581571	LOC105243282	65.1432	57.4162	91.0217	1.16527	1.11456	1.08905	1.59	0.0019	-1.13458	0.385247	1.39725	0.00760396	0.00459158	0.132238	uncharacterized LOC105243282
10556113	Gm10156	1714.11	1280.47	2055.28	1.52545	1.21541	1.06174	1.61	0.0261	-1.33866	0.722038	1.19903	0.0474585	0.0527583	0.301131	predicted gene 10156 [Source:MGI Symbol;Acc:MGI:3642344]
10394931	2410018L13Rik	63.2987	91.9011	148.456	1.1577	1.52729	1.16452	1.62	0.009	1.45187	0.49216	2.34532	0.00302304	0.00666517	0.148714	RIKEN cDNA 2410018L13 gene
10531201	Adamts3	64.5203	70.8321	115.576	1.04366	1.17261	1.0767	1.63	0.0003	1.09783	0.406886	1.79131	9.7721e-05	0.000186088	0.0485238	a disintegrin-like and metallopeptidase (reprolysin type) with thrombospondin type 1 motif, 3
10455071	Pcdhb7	94.2283	73.7712	120.026	1.05129	1.07233	1.16089	1.63	0.001	-1.2773	0.0333736	1.27378	0.0444591	0.0032143	0.118101	protocadherin beta 7
10510221	Gm42368	124.04	219.382	360.569	1.26532	1.06429	1.14858	1.64	0.0016	1.76864	0.00167026	2.90688	1.03035e-05	3.77775e-05	0.0192707	predicted gene, 42368
10506118	Usp1	136.509	142.918	234.553	1.26203	1.19625	1.03675	1.64	0.0057	1.04695	0.736533	1.71823	0.00335722	0.00592354	0.145065	ubiquitin specific peptidase 1
10364035	Gm5779	60.6337	51.5114	84.8859	1.02832	1.07504	1.07888	1.65	7.47e-05	-1.17709	0.09891	1.39998	0.000686398	0.000204808	0.0502546	ribosomal protein, large, P0 pseudogene
10458052	Epb41l4a	74.257	75.1455	124.827	1.12292	1.07259	1.23525	1.66	0.0012	1.01196	0.866418	1.68101	0.000925119	0.00134903	0.0889206	erythrocyte membrane protein band 4.1 like 4a
10504121	Gm10601	812.626	525.129	874.943	1.06678	1.22392	1.05273	1.67	0.0008	-1.54748	0.00159631	1.07669	0.611911	0.00139658	0.0892836	predicted pseudogene 10601 [Source:MGI Symbol;Acc:MGI:3708690]
10508800	Gm42035; Gm3579	508.98	1114.53	1862.48	1.18915	1.04097	1.16112	1.67	0.0004	2.18974	5.12486e-05	3.65924	5.15283e-07	1.88333e-06	0.00244688	predicted gene, 42035; predicted gene 3579
10573865	Gm42035; Gm3579	508.98	1114.53	1862.48	1.18915	1.04097	1.16112	1.67	0.0004	2.18974	5.12486e-05	3.65924	5.15283e-07	1.88333e-06	0.00244688	predicted gene, 42035; predicted gene 3579
10504123	Gm3893; Gm17167; Gm29964; Gm21075; Gm13301; Gm7819	841.395	541.179	913.591	1.03037	1.23605	1.05479	1.69	0.0007	-1.55475	0.0015647	1.0858	0.550767	0.00126523	0.0881935	predicted gene 3893; predicted gene 17167; predicted gene, 29964; predicted gene, 21075; predicted gene 13301; predicted gene 7819
10504125	Gm5859; Gm29801	841.395	541.179	913.591	1.03037	1.23605	1.05479	1.69	0.0007	-1.55475	0.0015647	1.0858	0.550767	0.00126523	0.0881935	predicted pseudogene 5859; predicted gene, 29801
10506154	Alg6	71.3233	67.5026	114.922	1.07672	1.13379	1.0224	1.7	0.0003	-1.0566	0.82841	1.61128	0.000201578	0.000283514	0.0577489	asparagine-linked glycosylation 6 (alpha-1,3,-glucosyltransferase)
10504172	Gm3893; Gm2163; Gm7819	660.899	407.144	691.871	1.04839	1.12774	1.02662	1.7	0.0002	-1.62326	0.000284253	1.04686	0.709951	0.000274421	0.0577489	predicted gene 3893; predicted gene 2163; predicted gene 7819
10455054	Pcdhb3	127.565	101.583	173.211	1.54374	1.02988	1.02721	1.71	0.0165	-1.25577	0.267776	1.35783	0.110842	0.0467822	0.291071	protocadherin beta 3
10504139	Gm3893; Gm17167; Gm29964; Gm7819	684.657	407.573	707.195	1.05019	1.14478	1.02719	1.74	0.0002	-1.67984	0.000271049	1.03292	0.780283	0.000279087	0.0577489	predicted gene 3893; predicted gene 17167; predicted gene, 29964; predicted gene 7819
10512327	4933409K07Rik; Gm21093; Gm3883	774.007	457.339	798.683	1.04228	1.1255	1.02251	1.75	8.07e-05	-1.69242	0.000136735	1.03188	0.650119	0.000124745	0.0404552	RIKEN cDNA 4933409K07 gene; predicted gene, 21093; predicted gene 3883
10531195	Adamts3	94.9597	112.642	200.423	1.22841	1.64428	1.13739	1.78	0.0484	1.18621	0.201877	2.11061	0.00536205	0.0159467	0.198528	a disintegrin-like and metallopeptidase (reprolysin type) with thrombospondin type 1 motif, 3
10605355	Gm22351	13.2387	12.4502	22.2015	1.30164	1.20414	1.0579	1.78	0.0109	-1.06333	0.452622	1.67701	0.0388107	0.0269183	0.237828	predicted gene, 22351 [Source:MGI Symbol;Acc:MGI:5452128]
10399581	3110053B16Rik	84.5069	55.7365	99.7473	1.70702	1.38831	1.22934	1.79	0.0134	-1.51618	0.0999529	1.18034	0.245031	0.0387103	0.27188	RIKEN cDNA 3110053B16 gene
10504169	Gm21093; Gm3883	845.588	490.468	878.983	1.07326	1.13569	1.01238	1.79	0.0001	-1.72404	0.000171692	1.03949	0.709234	0.000165296	0.0451352	predicted gene, 21093; predicted gene 3883
10394776	Gm22748	249.23	157.997	296.021	1.28946	1.12213	1.19826	1.87	0.0008	-1.57743	0.00707111	1.18775	0.168797	0.00229829	0.103816	predicted gene, 22748 [Source:MGI Symbol;Acc:MGI:5452525]
10504178	Gm3893; Gm2163; Gm7819	832.601	462.664	901.915	1.10613	1.24688	1.0197	1.95	0.0006	-1.79958	0.000729752	1.08325	0.915487	0.000867103	0.0798978	predicted gene 3893; predicted gene 2163; predicted gene 7819
10504148	Gm3893; Gm5859; Gm29801; Gm7819	857.982	453.372	915.82	1.09693	1.25629	1.02184	2.02	0.0006	-1.89244	0.00063444	1.06741	0.98952	0.000802158	0.0796655	predicted gene 3893; predicted pseudogene 5859; predicted gene, 29801; predicted gene 7819
10589407	Spink8	53.896	129.47	278.78	1.20472	1.5108	1.18743	2.15	0.0062	2.40222	0.0041479	5.17256	4.55553e-05	0.000163839	0.0451352	serine peptidase inhibitor, Kazal type 8
10504127	Gm13304; Gm10591; Gm21541; Ccl21b; Ccl21c	273.76	94.7333	226.548	1.13734	1.7545	1.05676	2.39	0.0123	-2.88979	0.00247912	-1.2084	0.322783	0.00636951	0.146204	predicted gene 13304; predicted gene 10591; predicted gene, 21541; chemokine (C-C motif) ligand 21B (leucine); chemokine (C-C motif) ligand 21C (leucine)
10504154	Gm13304; Gm10591; Gm21541; Ccl21b; Ccl21c	273.76	94.7333	226.548	1.13734	1.7545	1.05676	2.39	0.0123	-2.88979	0.00247912	-1.2084	0.322783	0.00636951	0.146204	predicted gene 13304; predicted gene 10591; predicted gene, 21541; chemokine (C-C motif) ligand 21B (leucine); chemokine (C-C motif) ligand 21C (leucine)
10504183	Gm13304; Gm10591; Gm21541; Ccl21b; Ccl21c	273.76	94.7333	226.548	1.13734	1.7545	1.05676	2.39	0.0123	-2.88979	0.00247912	-1.2084	0.322783	0.00636951	0.146204	predicted gene 13304; predicted gene 10591; predicted gene, 21541; chemokine (C-C motif) ligand 21B (leucine); chemokine (C-C motif) ligand 21C (leucine)
10512377	Gm1987; Ccl21a	273.76	94.7333	226.548	1.13734	1.7545	1.05676	2.39	0.0123	-2.88979	0.00247912	-1.2084	0.322783	0.00636951	0.146204	predicted gene 1987; chemokine (C-C motif) ligand 21A (serine)
10564272	Chrna7	471.323	200.387	505.174	1.06988	1.65733	1.08623	2.52	0.0134	-2.35207	0.0238791	1.07182	0.729216	0.0259982	0.235817	cholinergic receptor, nicotinic, alpha polypeptide 7
10399588	Zfp125	77.9783	32.6949	96.7215	1.14576	1.34716	1.50114	2.96	0.0003	-2.38503	0.00461188	1.24037	0.0660826	0.000829966	0.0796655	zinc finger protein 125
10578405	Gm40498	70.1364	37.7556	162.218	1.13321	1.41758	1.83432	4.3	0.0031	-1.85764	0.0490129	2.31289	0.116174	0.00994704	0.168864	predicted gene, 40498
10586076	Gm40525	70.1364	37.7556	162.218	1.13321	1.41758	1.83432	4.3	0.0031	-1.85764	0.0490129	2.31289	0.116174	0.00994704	0.168864	predicted gene, 40525
10415081	Gm41154	70.1364	37.7556	162.218	1.13321	1.41758	1.83432	4.3	0.0031	-1.85764	0.0490129	2.31289	0.116174	0.00994704	0.168864	predicted gene, 41154
10520121		70.1364	37.7556	162.218	1.13321	1.41758	1.83432	4.3	0.0031	-1.85764	0.0490129	2.31289	0.116174	0.00994704	0.168864
Significantly altered genes between ADH/TO-DKH and ADH/WT hippocampi are shown in order of fold change between ADH/TO-DKH and ADH/WT with comparison to expression levels in NT (eBayes ANOVA: p < 0.05, fold change > 1.5 or < -1.5 between ADH/TO-DKH and ADH/WT, the highest raw intensity among three groups > 100, among the 1687 transcript clusters showed a difference among the three groups).
